# Supplementary material for: Integrating isoniazid preventive therapy into the fast-track HIV treatment model in urban Zambia: A proof-of -concept pilot project
Source: PLOS Glob Public Health. 2023 Mar 8;3(3):e0000909. doi: 10.1371/journal.pgph.0000909 (PMC10021523; doi:10.1371/journal.pgph.0000909)
Supplement: S2 Data — (DO) [file pgph.0000909.s003.do]

clear

cd "C:\Users\Paul.Somwe\OneDrive - Centre for Infectious Disease Research in Zambia\Documents\Zisamale"

import excel "C:\Users\Paul.Somwe\OneDrive - Centre for Infectious Disease Research in Zambia\Documents\Zisamale\analysis_dataset.xlsx", sheet("Sheet1") firstrow

duplicates report artnumber

duplicates list artnumber

duplicates drop artnumber, force


gen reason_not_enrolled=.
replace reason_not_enrolled=1 if not_willing==1
replace reason_not_enrolled=2 if active_tb==1
replace reason_not_enrolled=3 if recently_completed_ipt==1
replace reason_not_enrolled=4 if pregnant==1
replace reason_not_enrolled=5 if patient_has_no_phone==1
replace reason_not_enrolled=6 if reason_not_enrolled==.
label define reason_not_enrolled 1 "not willing" 2 "active tb" 3 "recently completed ipt" 4 "pregnant" 5 "patient has no phone" 6 "already taking ipt"
label values reason_not_enrolled reason_not_enrolled

label define yes_no 0 "no" 1 "yes"

gen sex2=.
replace sex2=1 if sex=="M"
replace sex2=2 if sex=="F"
label define sex 1 "male" 2 "female"
label values sex2 sex

replace age_in_years=. if age_in_years==325

gen age_grp=age_in_years
recode age_grp 18/29=1 30/39=2 40/49=3 50/82=4 
label define age_grp 1 "<30" 2 "30-39" 3 "40-49" 4 "50+"
label values age_grp age_grp

gen art_duration_days=enrollmentdate - artstartdate
replace art_duration_days=. if art_duration_days==-34
gen art_duration_grp=art_duration_days
recode art_duration_grp 91/730=1 744/1825=2 1828/5477=3
label define art_duration_grp 1 "1-2yrs" 2 "3-5yrs" 3 "5+yrs"
label values art_duration_grp art_duration_grp

label values patient_enrolled yes_no

gen completed_treatment2=completed_treatment
replace completed_treatment2=0 if completed_treatment==. & (stopped_against_med_advice==1 | not_evaluated==1 | died==1 | lost_to_followup==1 | developed_active_tb==1)

gen kept_all_apt=.
replace kept_all_apt=1 if week2_visit==1 & month1_visit==1 & month2_visit==1 & month3_visit==1 & month4_visit==1 & month5_visit==1 & month6_visit==1
replace kept_all_apt=0 if week2_visit==0 | month1_visit==0 | month2_visit==0 | month3_visit==0 | month4_visit==0 | month5_visit==0 | month6_visit==0
label values kept_all_apt yes_no

gen exp_side_effects=.
replace exp_side_effects=1 if week2_side_effect==1 | month1_side_effect==1 | month2_side_effect==1 | month3_side_effect==1 | month4_side_effect==1 | month5_side_effect==1 | month6_side_effect==1
replace exp_side_effects=0 if week2_side_effect==0 & month1_side_effect==0 & month2_side_effect==0 & month3_side_effect==0 & month4_side_effect==0 & month5_side_effect==0 & month6_side_effect==0 
label values exp_side_effects yes_no

label values week2_visit yes_no
label values month1_visit yes_no
label values month2_visit yes_no
label values month3_visit yes_no
label values month4_visit yes_no
label values month5_visit yes_no
label values month6_visit yes_no

label values week2_side_effect yes_no
label values month1_side_effect yes_no
label values month2_side_effect yes_no
label values month3_side_effect yes_no
label values month4_side_effect yes_no
label values month5_side_effect yes_no
label values month6_side_effect yes_no

gen reason_not_completed_tx=.
replace reason_not_completed_tx=1 if stopped_against_med_advice==1
replace reason_not_completed_tx=2 if not_evaluated==1
replace reason_not_completed_tx=3 if died==1
replace reason_not_completed_tx=4 if lost_to_followup==1
replace reason_not_completed_tx=5 if developed_active_tb==1
label define reason_not_completed_tx 1 "stopped against med advice" 2 "not evaluated" 3 "died" 4 "lost to follow-up" 5 "developed active tb"
label values reason_not_completed_tx reason_not_completed_tx

tab patient_enrolled , mi
tab reason_not_enrolled if patient_enrolled==0, mi

summarize age_in_years if patient_enrolled==1, detail
summarize age_in_years if patient_enrolled==1 & completed_treatment2==0, detail
summarize age_in_years if patient_enrolled==1 & completed_treatment2==1, detail
tab sex2 completed_treatment2 if patient_enrolled==1, mi row exact
tab age_grp completed_treatment2 if patient_enrolled==1, mi row exact
tab art_duration_grp completed_treatment2 if patient_enrolled==1, mi row exact

summarize age_in_years if patient_enrolled==1 & kept_all_apt==0, detail
summarize age_in_years if patient_enrolled==1 & kept_all_apt==1, detail
tab sex2 kept_all_apt if patient_enrolled==1, mi row exact
tab age_grp kept_all_apt if patient_enrolled==1, mi row exact
tab art_duration_grp kept_all_apt if patient_enrolled==1, mi row exact

summarize age_in_years if patient_enrolled==1 & exp_side_effects==0, detail
summarize age_in_years if patient_enrolled==1 & exp_side_effects==1, detail
tab sex2 exp_side_effects if patient_enrolled==1, mi row exact
tab age_grp exp_side_effects if patient_enrolled==1, mi row exact
tab art_duration_grp exp_side_effects if patient_enrolled==1, mi row exact

tab week2_visit if patient_enrolled==1
tab month1_visit if patient_enrolled==1 
tab month2_visit if patient_enrolled==1
tab month3_visit if patient_enrolled==1
tab month4_visit if patient_enrolled==1
tab month5_visit if patient_enrolled==1
tab month6_visit if patient_enrolled==1

tab week2_side_effect if patient_enrolled==1
tab month1_side_effect if patient_enrolled==1 
tab month2_side_effect if patient_enrolled==1
tab month3_side_effect if patient_enrolled==1
tab month4_side_effect if patient_enrolled==1
tab month5_side_effect if patient_enrolled==1
tab month6_side_effect if patient_enrolled==1

tab week2_visit week2_burning_sensation if patient_enrolled==1
tab week2_visit week2_itchy_skin if patient_enrolled==1
tab week2_visit week2_joint_pains if patient_enrolled==1
tab week2_visit week2_nausea if patient_enrolled==1

tab month1_visit month1_burning_sensation if patient_enrolled==1
tab month1_visit month1_itchy_skin if patient_enrolled==1
tab month1_visit month1_joint_pains if patient_enrolled==1
tab month1_visit month1_nausea if patient_enrolled==1

tab month2_visit month2_burning_sensation if patient_enrolled==1
tab month2_visit month2_itchy_skin if patient_enrolled==1
tab month2_visit month2_joint_pains if patient_enrolled==1
tab month2_visit month2_nausea if patient_enrolled==1

tab month3_visit month3_burning_sensation if patient_enrolled==1
tab month3_visit month3_itchy_skin if patient_enrolled==1
tab month3_visit month3_joint_pains if patient_enrolled==1
tab month3_visit month3_nausea if patient_enrolled==1

tab month4_visit month4_burning_sensation if patient_enrolled==1
tab month4_visit month4_itchy_skin if patient_enrolled==1
tab month4_visit month4_joint_pains if patient_enrolled==1
tab month4_visit month4_nausea if patient_enrolled==1

tab month5_visit month5_burning_sensation if patient_enrolled==1
tab month5_visit month5_itchy_skin if patient_enrolled==1
tab month5_visit month5_joint_pains if patient_enrolled==1
tab month5_visit month5_nausea if patient_enrolled==1

tab month6_visit month6_burning_sensation if patient_enrolled==1
tab month6_visit month6_itchy_skin if patient_enrolled==1
tab month6_visit month6_joint_pains if patient_enrolled==1
tab month6_visit month6_nausea if patient_enrolled==1

tab reason_not_completed_tx if patient_enrolled==1 & completed_treatment2==0
